# Supplementary material for: Activation of Nrf2/HO-1 by Peptide YD1 Attenuates Inflammatory Symptoms through Suppression of TLR4/MYyD88/NF-κB Signaling Cascade
Source: Int J Mol Sci. 2021 May 13;22(10):5161. doi: 10.3390/ijms22105161 (PMC8152960; doi:10.3390/ijms22105161)
Supplement: Supplementary file 1 [file ijms-22-05161-s001.zip]

Archive with 1 entries (1 files):
- ijms-1202445-supplementary.pdf
